# Supplementary material for: The Evolution of Highly Pathogenic Avian Influenza A (H5) in Poultry in Nigeria, 2021–2022
Source: Viruses. 2023 Jun 17;15(6):1387. doi: 10.3390/v15061387 (PMC10301279; doi:10.3390/v15061387)
Supplement: Supplementary file 1 [file viruses-15-01387-s001.zip]

Archive with 1 entries (1 files):
- viruses-2420536-supplementary.pdf
